# Supplementary material for: Desertomycin G, a New Antibiotic with Activity against Mycobacterium tuberculosis and Human Breast Tumor Cell Lines Produced by Streptomyces althioticus MSM3, Isolated from the Cantabrian Sea Intertidal Macroalgae Ulva sp
Source: Mar Drugs. 2019 Feb 12;17(2):114. doi: 10.3390/md17020114 (PMC6409695; doi:10.3390/md17020114)
Supplement: Supplementary file 1 [file marinedrugs-17-00114-s001.zip]

Archive with 3 entries (3 files):
- Supporting info-marinedrugs-437154.pdf
- Video 1.mp4
- Video 2.mp4
